# Supplementary material for: Determination of Modified QuEChERS Method for Chlorothalonil Analysis in Agricultural Products Using Gas Chromatography–Mass Spectrometry (GC-MS/MS)
Source: Foods. 2023 Oct 16;12(20):3793. doi: 10.3390/foods12203793 (PMC10606406; doi:10.3390/foods12203793)
Supplement: Supplementary file 1 [file foods-12-03793-s001.zip]

Archive with 1 entries (1 files):
- foods-2606177-supplementary.pdf
